# Supplementary material for: The challenges of managing patients with cancer in the workplace: Needs, opportunities and perspectives of occupational physicians
Source: PLoS One. 2023 Jul 27;18(7):e0288739. doi: 10.1371/journal.pone.0288739 (PMC10374089; doi:10.1371/journal.pone.0288739)
Supplement: S1 Data — (XLSX) [file pone.0288739.s002.xlsx]

## Sheet: Foglio1
	D1	D2		D3			D5	D7	D8	D9_1				D10	D11	D12_1				D13_1			D14_1						D15	D16	D17_1			D18	D19			D20		D21					D22	D23	D24
code	Gender	Age	Age_Classes	Region of residence	Region of residence_CODE	Geographical area of residence_CODE	OP_Legal requirements_CODE	Starting_year_as_OP_CODE	OP_as_CODE	OP_Activity_at_1_CODE	OP_Activity_at_2_CODE	OP_Activity_at_3_CODE	OP_Activity_at_4_CODE	N_Workers_visited_CODE	Managed_WAC_Code	If_YES_organ1_CODE	If_YES_organ2_CODE	If_YES_organ3_CODE	If_YES_organ4_CODE	If_YES_ management took place in occasion of…1_CODE	If_YES_ management took place in occasion of…2_CODE	If_YES_ management took place in occasion of…3_CODE	Workers_exposed to_Risk1_CODE	Workers_exposed to_Risk2_CODE	Workers_exposed to_Risk3_CODE	Workers_exposed to_Risk4_CODE	Workers_exposed to_Risk5_CODE	Other_Specify	Diagnostic investigations_CODE	Difficulty_issuing_fitness_work judgment_CODE	If_YES_due to1_CODE	If_YES_due to2_CODE	If_YES_due to3_CODE	Managed_LTCS_CODE	If_YES_organ1_CODE	If_YES_organ2_CODE	If_YES_organ3_CODE	If_YES_ management took place in occasion of…1_CODE	If_YES_ management took place in occasion of…2_CODE	Workers_exposed to_Risk1_CODE	Workers_exposed to_Risk2_CODE	Workers_exposed to_Risk3_CODE	Workers_exposed to_Risk4_CODE	Workers_exposed to_Risk5_CODE	Diagnostic investigations_CODE	Difficulty_issuing_fitness_work judgment_CODE	If_YES_due to1_CODE	If_YES_due to2_CODE	If_YES_due to3_CODE
3	1	64	4	lazio	7	3	1	1	2	3	4				1	1	4	7		1	2		3	8	9				1	1	1	5		1	1	7		1		3	9				1	1	1	5
7	1	61	4	marche	10	3	4	1	1	3	4			4	1	2				1			1						1	1	1			2
10	1	43	2	toscana	16	3	1	2	1	4				6	1	2	7			1			1	8					1	1	1			1	1			1		8					2	2
11	1	40	2	marche	10	3	1	2	1	4					1	10				1			1	4					2	1				2
12	1	60	4	lazio	7	3	1	2	2	2	4			3	1	1	9			1	2		3	6					2	2				1	1			1		3					2	2
13	1	56	4	toscana	16	3	1	1	2	2	4			5	1	7				1			3						2	2				1	1			1		6					1	1	1
14	1	57	4	marche	10	3	1	1	2	2				4	1	2				1			6						2	2				2
16	1	61	4	lazio	7	3	4	2	2	2				4	1	1	9			1			3	4	5				2	2				1	1			1		6					1	1	1
18	1	60	4	marche	10	3	4	1	2	2				3	1	3	7			1	2		3	6					2	2				1	1			1		3	6				2	1	1	2
19	1	60	4	marche	10	3	4	1	1	4				5	1	1	10			1	2		1	7					2	1	1	5		2
20	1	78	5	lazio	7	3	4	1	2	4				6	1	1	4			1	2	3	1	4	5	6			1	1	1	2	3	1	1			1		1					2	2
21	1	53	3	marche	10	3	3	2	1	3	4			4	1	1				1			1	7					2	2				1	1			1		1					2	2
24	1	57	4	marche	10	3	4		1	3	4			5	1	1	7			1	2		1	4	8				2	2				1	1			1		8					2	2
25	1	58	4	lazio	7	3	3	2	1					2	2																			1	1			1		8					2	2
26	1	61	4	lazio	7	3	4	1	2	4				1	2																			2
29	1	48	3	lazio	7	3	1	2	1	1	4			5	1	1	3			1	2		1	4	8				2	2				1	1			1		7					2	1	1
32	1	32	1	toscana	16	3	1	3	1	3				1	2																			2
33	1	55	4	marche	10	3	1	1	2	3	4			5	1	1				1			8						2	2				2
34	1	36	2	toscana	16	3	1	3	1	2	4			5		1				1			1	4					2	2				1	1			1		8					2	2
35	1	48	3	marche	10	3	1	2	1	3	4			4	1	1	7			1	3		1	7					2	1	2			2
36	1	37	2	sicilia	15	4	1	3	1	3	4			5	1	1				1			3	6					1	1	1	2		1	1			1		3	6				1	1	2	3
37	1	71	5	sardegna	14	4	1	1	1	3	4			2	1	7				2	3								2	2				2
40	1	72	5	sicilia	15	4	1		2	4				2	1	6				1			1	2	9				1	1	1	3	5	2
41	1	57	4	sicilia	15	4	1	2	1	3	4			3	1	3				2									2	2				1	1			1		8					2	2
43	1	64	4	sicilia	15	4	1		2	1	3	4		6	1	1	3			1	2		1	7					1	1	1	2		2
44	1	69	5	sardegna	14	4	1	1	1	1	4			2	2																			2
45	1	54	3	sicilia	15	4	1	1	1	3	4			4	1	1				1			3	6					2	1	1			1	1			1		3	6				2	2
47	1	45	3	sicilia	15	4	1	2	1	4				5	1	1	3			1			1	3	4				2	1	1			1	1			1		3					2	2
48	1	58	4	sicilia	15	4	1	1	1	4				3	1	1				1			4	7					1	1	1	2		1	1			1		6	7				2	2
49	1	34	1	sicilia	15	4	1		1	3	4			2	1	11				1			1	6					2	2				1	1			1		8					2	2
50	1	57	4	friuli	6	2	1	1	2	4				6		1	3	7		1	2		1	2	4	6			2	1	1	3		1	1			1		8					2	2
51	1	33	1	veneto	19	2	1	3	1	3	4			3	1	9				2									2	2				1	1			1		8					2	2
52	1	41	2	friuli	6	2	1	2	2	4				3	1	1	2			1			6	8					2	2				1	1	7		1		3	6				2	2
55	1	38	2	emilia	5	2	1	2	1	4				4	1	1				1			1	3	8				2	2				2
56	1	43	2	emilia	5	2	1	2	1	3	4			5	1	9				2									2	2				1	6			1		1	6				1	1	1
59	1			trentino	17	2	4	1	2	2				4	1	1				1			8						2	2				1	1	6		1		1	4	8			1	1	1	5
60	1	55	4	emilia	5	2	4	1	2					1	2																			1	1	7		1	2	8					2	2
62	1	58	4	emilia	5	2	1	2						4	1	3				1			1	2	5				1	1	1	3		1	1			1		8					2	2
63	1	52	3	trentino	17	2	1	1	1	4				5	1	3	6			1			1	4	9				1	1	1	5		1	1			1		8					2	2
65	1	67	5	emilia	5	2	1		1	4				5	1	4				1			2	4					2	2				1	1			1		8					2	2
66	1	57	4	friuli	6	2	1	1						1	1	1				1			8						2	2				2
67	1	53	3	trentino	17	2	1		1	4				5	1	1				1			8						2	2				1	6			1		1	4				1	1	1
68	1	52	3	emilia	5	2	1	2	2	1	4			6	1	11				1			4	6					2	2				1	1			1		8					2	2
69	1	47	3	veneto	19	2	1	2	1	4				5	1	1				1			3	6					1	1	1	2		1	1			1		8					2	2
70	1	57	4	veneto	19	2	1	2	1	4				6	1	6				1			1	4	6				1	1	1	3		1	1					3	6				2	2
73	1	60	4	veneto	19	2	1	1	1	4				5	1	1							1	7					2	1	2			1	10			2							2	2
74	1	46	3	emilia	5	2	1	2	1	4				6	1	1				1			8						2	2				1	3			1		1	6				2	2
75	1	39	2	emilia	5	2	1	2	1	4				4	1	1				1			8						2	2				1	4			2							2	2
77	1	59	4				1	1	2	2				3	1	1	3			1			1	4	6	9			2	1	1	3	5	1	1			1		8					2	2
78	1	59	4	emilia	5	2	1	2		3	4			6	1	1	4	7		1	2		1	5	7	9			2	1	1	5		1	1			1		8					2	2
79	1	58	4	lombardia	9	1	1	2	2	2	4			4	1	1				2									2	2				1	6	9		1		6	8				2	2
80	1	51	3	piemonte	12	1	1	2	1	4					2																			1	1	7		2							2	2
81	1	58	4	piemonte	12	1	4	1	1	4				3	2														2					1	1					8					2	2
84	1	60	4	piemonte	12	1	4	1	1	3				1	1	9				1			8						2	2				1	1					8					2	1	3
85	1	57	4	liguria	8	1	4		1	3				2	1	1				1			8						2	2				1	1			1		8					2	2
86	1	60	4	lombardia	9	1	1	1	1	4				3	1	1							4	7					1	1	1	2		1	1			1		8					2	2
90	1	68	5	lombardia	9	1	1	1	1	1	4			6	1	1				1			8						2	2				1	3			1		1	8				2	2
91	1	66	5	lombardia	9	1	1	1	1	4				2	2																			2
92	1	63	4	piemonte	12	1	4	1	2						1	1	7			1			4	5	8				2	2				1	1			1		8					2	2
93	1	52	3	lombardia	9	1	1	1	2	4				6	1	1	11			1			1	2	8				2	2				1	1	3		1	2	1					2	2
94	1	49	3	lombardia	9	1	1	2	1	3	4			1		3				1			6						2	2				2
96	1	49	3	liguria	8	1	1	2	1						1	3				1			1	2					2	1	1			2
97	1	52	3	lombardia	9	1	1	1	1	4				6	1	3	7	10		1	2	3	1	4	9				2	1	1	3		1	1			1		8					2	2
98	1	49	3	piemonte	12	1	1	2	1	3	4			3	1	1	4			1			4	6	8				2	2				1	1			1		8					2	2
100	1	49	3	lombardia	9	1	1	2	1	4				5	1	1	2												2	2				1	1	6		1	2	1	6				2	1	1	5
102	1	40	2	piemonte	12	1	1		1	2	4				2																			1	1	7		1		8					2	2
104	1	63	4	lombardia	9	1	1	1	1	4				2	1	7				2									2	2				1	3	6		1		2	4	6			1	1	1	3
105	1	48	3	piemonte	12	1	1	2	1	4				6	1	1	6	7		1	2		3	6	8				2	2				1	1			1		8					2	2
106	1	74	5	lombardia	9	1	1	1	1						1	1	2	3		1			1	6					1	1	1	2	3	1	1	6	7	1		1	4	8			1	1	1	3
107	1	35	2	piemonte	12	1	1	3	1	4				6	1	1	7	11		1	2		1	3	6	8			2	1	1	2		1	1	3	7	1		1	6	8			2	2
108	1	55	4	piemonte	12	1	4	1	1	3	4			4	1	1	3	7		1	2		3	6					1	2				1	1			1		1					2	2
109	1	52	3	lombardia	9	1	1	1	1	4				5	1	1				1			3	6					2	1	1	2		1	3	7		1		1					2	2
110	1	55	4	piemonte	12	1	1	2	1	2				2	2																			1	1	6	11	2	3						2	2
111	1	76	5	lombardia	9	1	1	1	2	1	2			2	2	1	2	4	7	1			1	3	4				1	1	1	2		1	1	7		1	2	8					2	2
113	1	53	3	lombardia	9	1	1	1	1	3	4			4	1	1	4	7		1	2		4	6	8				2	1	1	2		1	1	7		1	2	8					2	2
116	1	59	4	piemonte	12	1	4	1	1	3				6	1	1	4	6	11	1	2		1	3	4	8	9		1	1	1	3	5	1	1	3		1		1	8				2	1	1	3
119	1	59	4	piemonte	12	1	4		2	3	4			6	1	1	6	9		1	2		1	5	6				1	1	1	3		1	1	7		1	2	7					2	1	1	2
120	1	35	2	abruzzo	1	4	1		1	4				4	1	3	7			1			6	8					2	2				1	1			1		7					1	1	1
121	1	54	3	basilicata	2	4	1	1	1	4				4	1	1	3			1			1	6	8				2	2				2
123	1	66	5	puglia	13	4	1	1	1	4				3	1	2	9			1	2		1	8					2	2				1	1	7		1	2	6	8				2	2
126	1	48	3	calabria	3	4	1	2	1	4				6	1	1				1	2		8						2	2				1	7			1		8					2	2
127	1	58	4	molise	11	4	1	1	2	2				2	1	1				1			8						2	2				2
128	1	58	4	abruzzo	1	4	1	2	1	1	4			3	1	1	4	9		1	2		2	3	6	8			2	2				2
129	1	59	4	calabria	3	4	1	1	1	3	4			4	1	1	5	11		1	2		4	8	9				2	1	1	5		1	7			1		8					2	2
130	1	59	4	puglia	13	4	1		1	3				2	2																			2
132	1	76	5	campania	4	4	1	1	1	3				1	2																			2
133	1	61	4	campania	4	4	1	1	2	3	4			5	1	1				1			8						2	2				2
134	1	57	4	campania	4	4	4	1	1	2	4			5		1				1			1	4					2	2				1	1			1		8					2	2
135	1	62	4	campania	4	4	1	1	1	3	4			4	1	1	7			1	3		1	7					2	1	2			2
136	1	58	4	puglia	13	4	1	1	1	3	4			5	1	1				1			3	6					1	1	1	2		1	1			1		3	6				1	1	2	3
137	1	62	4	basilicata	2	4	1	1	1	3	4			2	1	7				2	3								2	2				2
138	1	54	3	puglia	13	4	1	1	1	4				3	1	1	7			1			8						2	2				2
140	1	49	3	puglia	13	4	1	2	2	4				2	1	6				1			1	2	9				1	1	1	3	5	2
141	1	35	2	calabria	3	4	1	3	1	3	4			3	1	3				2									2	2				1	1			1		8					2	2
143	1	42	2	basilicata	2	4	1	2	2	1	3	4		6	1	1	3			1	2		1	7					1	1	1	2		2
144	1	73	5	basilicata	2	4	1	1	1	1	4			2	2																			2
146	1	47	3	calabria	3	4	1	2	1	1				2	2																			1	1	6		1		3	4	5	6		2	2
148	1	46	3	campania	4	4	1	2	1	4				3	1	1				1			4	7					1	1	1	2		1	1			1		6	7				2	2
149	1	61	4	campania	4	4	1	1	1	3	4			2	1	11				1			1	6					2	2				1	1			1		8					2	2
150	1	41	2	campania	4	4	1	2	2	4				6		1	3	7		1	2		1	2	4	6			2	1	1	3		1	1			1		8					2	2
152	1	36	2	calabria	3	4	1	3	2	4				3	1	1	2			1			6	8					2	2				1	1	7		1		3	6				2	2
154	1	63	4	campania	4	4	1	2	1	4				3	2																			1	1	3	10	1		1	3	4	6	8	2	1	1	3
1	2	36	2	lazio	7	3	1	3	1	3	4			2	1	1	3	6		1	2		1	7	8				2	2				1	1			1	2	7					2	2
2	2	41	2	lazio	7	3	1	2	1	4				4	1	2	7			2									2	2				1	7			2							2	2
4	2	59	4	umbria	18	3	1	2	2	2				3	1	7				1			3	6					2	2				2
5	2	43	2	umbria	18	3	1	2	1	3	4			2	1	1				1			3	6					1	1	1	2		2
6	2	56	4	marche	10	3	1	1	1	3	4			5	1	1	7			1	2		7						1	2				1	1			1		7					1	2
8	2	40	2	marche	10	3	1	3	1	2	5			1	2																			2
9	2	37	2	toscana	16	3	1	2	1	4				1	2																			2
15	2	51	3	lazio	7	3	1	2	1	3	4			4	1	1	7			1	2	3	3	6					1	1	1	2		1	1			1		3					2	2
17	2	40	2	toscana	16	3	1	2	1	2				1	1	1	10			1	2		3	6					2	2				1	1			1		3	6				2	2
22	2	59	4	lazio	7	3	1	2	1					2	2																			1	1			1		8					2	2
23	2	51	3	lazio	7	3	3	2	1						2																			1	1			1		8					2	2
27	2	42	2	toscana	16	3	1	2	1	3	4			5	1	1	10			1			8						2	2				1	1			1		8					2	2
28	2	54	3	umbria	18	3	1	2	1	3	4			5	1	1	2			1	2		6	7	8				2	2				1	1			1		7					2	1	2	3
30	2	40	2	lazio	7	3	1	2	1						1	1				1			8						2	2				2
31	2	36	2	umbria	18	3	1	3	1						2																			1	1			1		8					2	2
38	2	56	4	sardegna	14	4	1	1	1	4				3	1	1	7			1			8						2	2				2
39	2	55	4	sicilia	15	4	1	2	1	4				4	1	1	3	7		1	2	3	1	5	9				2	1	1	5		1	1					8					2	2
42	2	37	2	sicilia	15	4	1	3	1	4				3	1	6	11			1			1	4	10			NIR	1	1	1	3		1	1			2	3						2	2
46	2	48	3	sicilia	15	4	1	2	1	1				2	2																			1	1	6		1		3	4	5	6		2	2
53	2	38	2	emilia	5	2	1	3	1	4				1	1	1				2									2	2				2
54	2	49	3	veneto	19	2	1	2	1	4				3	2																			1	1	3	10	1		1	3	4	6	8	2	1	1	3
57	2	54	3	veneto	19	2	1	2	1	4				4	1	1				1			8						2	2	1			1	1			1		1	6				2	1	1	2
58	2	52	3	trentino	17	2	1	2	1	4				4	1	4				1			1	2					2	1	1	3		1	1			1		8					2	2
61	2	53	3	friuli	6	2	1	2	1	3				1	2																			1	11			1		1	4				2	2
64	2	51	3	friuli	6	2	1	2	1	3	4			3	1	1				1			8						2	2				1	7			2							2	2
71	2	50	3	veneto	19	2	3	2	1	4				2	1	1				1			8						2	2				1	3			1		1	6				2	2
72	2	46	3	emilia	5	2	1	2	1	4				5	1	1				1			8						2	2				1	6			1		6	7				2	2
76	2	35	2	trentino	17	2	1	3	1	4				2	1	1				1			8						2	2				1	1			1		3	6				2	2
82	2	57	4	lombardia	9	1	1	2	1	4				5	1	1				1			3	7					2	2				1	3	9		1	2	1	6				1	1	1	2
83	2	60	4	liguria	8	1	1	1	1	4				2	1	1				1			8						1	1	2			1	3			1		1	4	9			1	1	1	5
87	2	34	1	lombardia	9	1	1	3	1	4				5	1	1				1			8						2	2				1	1					3	6				1	1	1
88	2	41	2	liguria	8	1	1	2	1	4				3	2																			1	1					8					2	2
89	2	37	2	piemonte	12	1	1	2	1	4				6	1	1							3	8					1	1	1			1	1	6				1	8				2	2
95	2	39	2	lombardia	9	1	1		1	1	4			4	1	1				1			8						2	2				1	1	6		1		1	7				1	1
99	2	39	2	lombardia	9	1	1		1	1	4			4	1	3				1			1						2	1	1			1	7			2							2	2
101	2	38	2	liguria	8	1	1	2	1	4					1	1	6			1			1	6	8				1	1	1	3		1	1			1		8					2	2
103	2	52	3	lombardia	9	1	1		1	4				6	1	1	5	6		1			1	6	8				1	1	1			1	1			1		8					2	2
112	2	53	3	lombardia	9	1	1	1	1	4				3	1	1	11			1	2		1	8	9	10			1	1	1	5		1	1	9		1		1	8				2	2
114	2	52	3	piemonte	12	1	1	2	1	3	4			3	1	1	2			1			1	2	4	8			1	1	1	2	3	1	1			1		8					2	2
115	2	35	2	lombardia	9	1	1	3	1	3	4			3	1	2	5			1			1	5	7	8			1	1	1	2	3	1	1			1		8					2	2
117	2	52	3	piemonte	12	1	1	2	1	2	4			4	1	1	5			1	2		1	6	8	9			1	1	1	5		1	1	3		1		1	4	8			1	1	1	3
118	2	35	2	piemonte	12	1	1	3	1	3	4			3	1	1	3	7		1	2		3	6	8				1	1	1	2	3	1	3			1		1	9				2	1	1	5
122	2	59	4	abruzzo	1	4	1	1	1	4				5	1	1				1	2		1	6	8				2	1	1			1	1			1	2	6	8				2	2
124	2	45	3	puglia	13	4	3	2	1	4				5	1	1	6	9		1	2		3	6	8				2	2				1	1	6		1		1	8				2	2
125	2	47	3	abruzzo	1	4	3	2	1	4				6	1	2	4	7		1	2		4	8	9				2	2				1	1			1		1	8				2	2
131	2	57	4	puglia	13	4	1	2	1						2																			1	1			1		8					2	2
139	2	40	2	campania	4	4	1	2	1	4				4	1	1	3	7		1	2	3	1	5	9				2	1	1	5		1	1					8					2	2
142	2	42	2	puglia	13	4	1	3	1	4				3	1	6	11			1			1	4	10			NIR	1	1	1	3		1	1			2	3						2	2
145	2	53	3	calabria	3	4	1	2	1	3	4			4	1	1				1			3	6					2	1	1			1	1			1		3	6				2	2
147	2	36	2	puglia	13	4	1	3	1	4				5	1	1	3			1			1	3	4				2	1	1			1	1			1		3					2	2
151	2	48	3	calabria	3	4	1		1	3	4			3	1	9				2									2	2				1	1			1		8					2	2
153	2	49	3	puglia	13	4	1		1	4				1	1	1				2									2	2				2
155	2	55	4	calabria	3	4	1	1	1	4				4	1	1				1			1	3	8				2	2				2
156	2	46	3	puglia	13	4	1	2	1	3	4			5	1	9				2									2	2				1	6			1		1	6				1	1	1
157	2	37	2	campania	4	4	1	3	1	4				4	1	1				1			8						2	2	1			1	1			1		1	6				2	1	1	2
[truncated: 62 more columns]
